# Supplementary material for: Covid-19: A Dynamic Analysis of Fatality Risk in Italy
Source: Front Med (Lausanne). 2020 Apr 30;7:185. doi: 10.3389/fmed.2020.00185 (PMC7203466; doi:10.3389/fmed.2020.00185)
Supplement: Supplementary Table 1 — Official Italian data related to Covid-19 provided day-by-day by Italian Ministry of Health from the 24th of February to the 29th of March 2020. [file Table_1.xlsx]

## Sheet: Foglio1
Date	Day	Positive cases	New positive	Deaths	CFR	Healed	Total positive
2020-02-24	1	221	0	7	3.05677	1	229
2020-02-25	2	309	88	11	3.42679	1	321
2020-02-26	3	385	76	12	3	3	400
2020-02-27	4	588	203	17	2.61538	45	650
2020-02-28	5	821	233	21	2.36753	45	887
2020-02-29	6	1049	228	29	2.57092	50	1128
2020-03-01	7	1337	288	31	2.19236	46	1414
2020-03-02	8	1835	498	52	2.55403	149	2036
2020-03-03	9	2263	428	79	3.15747	160	2502
2020-03-04	10	2706	443	107	3.4639	276	3089
2020-03-05	11	3276	570	148	3.85618	414	3838
2020-03-06	12	3916	640	197	4.24935	523	4636
2020-03-07	13	5061	1145	233	3.96056	589	5883
2020-03-08	14	6387	1326	366	4.96271	622	7375
2020-03-09	15	7985	1598	463	5.04797	724	9172
2020-03-10	16	8514	529	631	6.21736	1004	10149
2020-03-11	17	10590	2076	827	6.63617	1045	12462
2020-03-12	18	12839	2249	1016	6.72269	1258	15113
2020-03-13	19	14955	2116	1266	7.1728	1429	17650
2020-03-14	20	17750	2795	1441	6.81098	1966	21157
2020-03-15	21	20603	2853	1809	7.30998	2335	24747
2020-03-16	22	23073	2470	2158	7.71348	2746	27977
2020-03-17	23	26062	2989	2503	7.94452	2941	31506
2020-03-18	24	28710	2648	2978	8.3387	4025	35713
2020-03-19	25	33190	4480	3405	8.29779	4440	41035
2020-03-20	26	37860	4670	4035	8.58072	5129	47024
2020-03-21	27	42681	4821	4825	9.00556	6072	53578
2020-03-22	28	46638	3957	5476	9.2597	7024	59138
2020-03-23	29	50418	3780	6077	9.50616	7432	63927
2020-03-24	30	54030	3612	6820	9.85891	8326	69176
2020-03-25	31	57521	3491	7503	10.0866	9362	74386
2020-03-26	32	62013	4492	8165	10.1379	10361	80539
2020-03-27	33	66414	4401	9134	10.5598	10950	86498
2020-03-28	34	70065	3651	10023	10.839	12384	92472
2020-03-29	35	73880	3815	10779	11.034	13030	97689
